# Supplementary material for: The Upper Nasal Space: Option for Systemic Drug Delivery, Mucosal Vaccines and “Nose-to-Brain”
Source: Pharmaceutics. 2023 Jun 13;15(6):1720. doi: 10.3390/pharmaceutics15061720 (PMC10303426; doi:10.3390/pharmaceutics15061720)
Supplement: Supplementary file 1 [file pharmaceutics-15-01720-s001.zip]

Archive with 1 entries (1 files):
- pharmaceutics-2414525-supplementary.pdf
